# Supplementary material for: Revealing extracellular electron transfer mediated parasitism: energetic considerations
Source: Sci Rep. 2017 Aug 10;7:7766. doi: 10.1038/s41598-017-07593-y (PMC5552874; doi:10.1038/s41598-017-07593-y)
Supplement: Supplementary file 1 — Supplementary Information [file 41598_2017_7593_MOESM1_ESM.xls]

## Sheet: Moscoviz_2017
		Gf0 (kJ/mol)	C°	ln(Conc)	C	H	O	N	Ch	RAP		Fermentation	Fermentation + EET	Anabolism	Cat(dissipation)
glycerol	C3H8O3	-488.52	0.1	-2.30259	3	8	3	0	0	0		-2.07039	-3.38095	-0.666667	-1
1,3-propanediol	C3H8O2	-327	0.01	-4.60517	3	8	2	0	0	0		0.36413	0.815476	0.333333	1
acetate	C2H3O2-1	-369.4	0.01	-4.60517	2	3	2	0	-1	0		0.0652174	0.220238	0	0
ethanol	C2H6O	-181.8	0.01	-4.60517	2	6	1	0	0	0		0.111111	0.146825	0	0
butyrate	C4H7O2-1	-352.6	0.01	-4.60517	4	7	2	0	-1	0		0.157971	0.354762	0	0
n-butanol	C4H10O	-171.8	0.01	-4.60517	4	10	1	0	0	0		0.464976	0.634921	0	0
hydrogen	H2	0	0.00039	-7.84936	0	2	0	0	0	0		1.49275	2.35714	0	0
ammonium	NH4+1	-79.4	0.01	-4.60517	0	4	0	1	1	0		-0.25	-0.25	-0.25	0
bicarbonate	HCO3-1	-586.9	0.01	-4.60517	1	1	3	0	-1	0		1.27434	2.00357	0	0
biomass	1/4C4H7O2N	-67	1	0	1	1.75	0.5	0.25	0	0		1	1	1	0
water	H2O	-237.18	1	0	0	2	1	0	0	0		0.137422	0.0694443	0.833333	1
proton	H+1	0	1e-07	-16.1181	0	1	0	0	1	0		1.74753	2.54286	0.25	-2
RAP-		-505.846	1	0	0	0	0	0	-1	1		0	-0.285714	0	-2
RAP		0	1	0	0	0	0	0	0	1		0	0.285714	0	2
										Mass balance	C-bal	-2.76052e-08	4.44089e-16	0	0
											H-bal	-1.38026e-07	-3.1746e-07	2.22045e-16	0
											O-bal	-1.24224e-07	-1.5873e-07	-1.11022e-16	0
											N-bal	0	0	0	0
											e-bal	0	1.11022e-16	0	0
											RAP-bal	0	0	0	0
											DG°	-115.173	-52.2046	-28.12	936.032
											DG	-230.896	-230.896	-35.4903	1012.68
R	0.008314	kJ mol-1 K-1
T	308	K
F	96485	C mol-1
E(RAP)	5.24274	V
α	0.0526316

## Sheet: Choi_2014
		Gf0 (kJ/mol)	Conc	ln(Conc)	C	H	O	N	Ch	RAP		Fermentation	Fermentation + EET	Anabolism	Cat(dissipation)
glucose	C6H12O6	-917.22	0.05	-2.99573	6	12	6	0	0	0		-1.11111	-1.66333	-0.166667	-1
acetate	C2H3O2-1	-369.4	0.01	-4.60517	2	3	2	0	-1	0		0.433333	0.65	0	0
butyrate	C4H7O2-1	-352.6	0.01	-4.60517	4	7	2	0	-1	0		0.56	0.82	0	0
n-butanol	C4H10O	-171.8	0.01	-4.60517	4	10	1	0	0	0		0.0555556	0.266667	0	1
hydrogen	H2	0	0.00039	-7.84936	0	2	0	0	0	0		3.33333	4	0	2
ammonium	NH4+1	-79.4	0.01	-4.60517	0	4	0	1	1	0		-0.25	-0.25	-0.25	0
bicarbonate	HCO3-1	-586.9	0.01	-4.60517	1	1	3	0	-1	0		2.33778	3.33333	0	2
biomass	1/4C4H7O2N	-67	1	0	1	1.75	0.5	0.25	0	0		1	1	1	0
water	H2O	-237.18	1	0	0	2	1	0	0	0		-2.88889	-3.72667	0.5	-1
proton	H+1	0	1e-07	-16.1181	0	1	0	0	1	0		3.58111	4.97333	0.25	-2
RAP-		-2169.21	1	0	0	0	0	0	-1	1		0	-0.08	0	-4
RAP		0	1	0	0	0	0	0	0	1		0	0.08	0	4
										Mass balance	C-bal	8.88889e-09	-1.33333e-08	0	0
											H-bal	1.15556e-07	-1.73333e-08	0	0
											O-bal	3.55556e-08	-4.13333e-08	0	0
											N-bal	0	0	0	0
											e-bal	8e-08	1.2e-08	0	0
											RAP-bal	0	0	0	0
											DG°	-81.9456	4.53123	-12.87	8485.62
											DG	-325.217	-325.217	-18.9618	8500.27
R	0.008314	kJ mol-1 K-1
T	308	K
F	96485	C mol-1
E(RAP)	22.4823	V
α	0.013363

## Sheet: Emde_1990
		Gf0 (kJ/mol)	Conc	ln(Conc)	C	H	O	N	Ch	RAP		Fermentation	Fermentation + EET	Anabolism	Cat(dissipation)
glucose	C6H12O6	-917.22	0.05	-2.99573	6	12	6	0	0	0		-0.403355	-0.469331	-0.166667	-1
acetate	C2H3O2-1	-369.4	0.01	-4.60517	2	3	2	0	-1	0		0.126653	0.0159572	0	0
propionate	C3H5O2-1	-361.1	0.01	-4.60517	3	5	2	0	-1	0		0.343658	0.585725	0	2
ammonium	NH4+1	-79.4	0.01	-4.60517	0	4	0	1	1	0		-0.25	-0.25	-0.25	0
bicarbonate	HCO3-1	-586.9	0.01	-4.60517	1	1	3	0	-1	0		0.135847	0.0268959	0	0
biomass	1/4C4H7O2N	-67	1	0	1	1.75	0.5	0.25	0	0		1	1	1	0
water	H2O	-237.18	1	0	0	2	1	0	0	0		0.571965	1.03193	0.5	2
proton	H+1	0	1e-07	-16.1181	0	1	0	0	1	0		0.856158	-0.206515	0.25	-2
RAP-		11.9305	1	0	0	0	0	0	-1	1		0	-1.08509	0	-4
RAP		0	1	0	0	0	0	0	0	1		0	1.08509	0	4
										Mass balance	C-bal	3.19489e-10	4.36803e-09	0	0
											H-bal	0.14393	-0.0212268	0	0
											O-bal	1.59745e-10	-2.50929e-09	0	0
											N-bal	7.98722e-11	3.43866e-09	0	0
											e-bal	0	-2.22045e-16	0	0
											RAP-bal	0	0	0	0
											DG°	-63.4528	-107.555	-12.87	-327.062
											DG	-99.8955	-99.8955	-18.9618	-260.428
R	0.008314	kJ mol-1 K-1
T	308	K
F	96485	C mol-1
E(RAP)	-0.123652	V
α	0.896285
